# Supplementary material for: Linking Environmental Genotoxins to Neurodegenerative Diseases Through Transcriptional Mutagenesis
Source: Int J Mol Sci. 2024 Oct 24;25(21):11429. doi: 10.3390/ijms252111429 (PMC11545915; doi:10.3390/ijms252111429)
Supplement: Supplementary file 1 [file ijms-25-11429-s001.zip]

Archive with 2 entries (2 files):
- Supplementary File 1.txt
- __MACOSX/._Supplementary File 1.txt
