# Supplementary material for: Linking Environmental Genotoxins to Neurodegenerative Diseases Through Transcriptional Mutagenesis
Source: Int J Mol Sci. 2024 Oct 24;25(21):11429. doi: 10.3390/ijms252111429 (PMC11545915; doi:10.3390/ijms252111429)
Supplement: Supplementary file 1 [file ijms-25-11429-s001.zip › Supplementary File 1.txt]

[1-classifier.filtered_feature_bc_matrix mNSC-MAM1]
FDR = 0.01

[1-classifier.filtered_feature_bc_matrix mNSC-CTRL1]
FDR = 0.01

[1-classifier.filtered_feature_bc_matrix mNSC-CTRL2]
FDR = 0.01

[1-classifier.filtered_feature_bc_matrix mNSC-MAM2]
FDR = 0.01

[2-cellSizeDistribution.filtered_feature_bc_matrix mNSC-MAM1]
binStep = 200
minCellSize = 64127

[2-cellSizeDistribution.filtered_feature_bc_matrix mNSC-CTRL1]
binStep = 200
minCellSize = 12064

[2-cellSizeDistribution.filtered_feature_bc_matrix mNSC-CTRL2]
binStep = 200
minCellSize = 7555

[2-cellSizeDistribution.filtered_feature_bc_matrix mNSC-MAM2]
binStep = 200
minCellSize = 51801

[3-mitochondrialContent.filtered_feature_bc_matrix mNSC-MAM1]
method = absoluteThreshold
binStep = 0.3
maxFraction = 0.1384228

[3-mitochondrialContent.filtered_feature_bc_matrix mNSC-CTRL1]
method = absoluteThreshold
binStep = 0.3
maxFraction = 0.1875

[3-mitochondrialContent.filtered_feature_bc_matrix mNSC-CTRL2]
method = absoluteThreshold
binStep = 0.3
maxFraction = 0.1895031

[3-mitochondrialContent.filtered_feature_bc_matrix mNSC-MAM2]
method = absoluteThreshold
binStep = 0.3
maxFraction = 0.1467436

[4-numGenesVsNumUmis.filtered_feature_bc_matrix mNSC-MAM1]
regressionType = linear
p.level = 0.0002797985

[4-numGenesVsNumUmis.filtered_feature_bc_matrix mNSC-CTRL1]
regressionType = linear
p.level = 0.0003779289

[4-numGenesVsNumUmis.filtered_feature_bc_matrix mNSC-CTRL2]
regressionType = linear
p.level = 0.0003920031

[4-numGenesVsNumUmis.filtered_feature_bc_matrix mNSC-MAM2]
regressionType = linear
p.level = 0.0002045408

[5-doubletScores.filtered_feature_bc_matrix mNSC-MAM1]
binStep = 0.02
probabilityThreshold = 0.6933231

[5-doubletScores.filtered_feature_bc_matrix mNSC-CTRL1]
binStep = 0.02
probabilityThreshold = 0.6615065

[5-doubletScores.filtered_feature_bc_matrix mNSC-CTRL2]
binStep = 0.02
probabilityThreshold = 0.7341976

[5-doubletScores.filtered_feature_bc_matrix mNSC-MAM2]
binStep = 0.02
probabilityThreshold = 0.5540693

[6-dataIntegration.awsConfig]
region = us-east-1

[6-dataIntegration.dataIntegration]
method = harmony
numGenes = 2000
normalisation = logNormalize

[6-dataIntegration.dimensionalityReduction]
method = rpca
numPCs = 30

[7-configureEmbedding.awsConfig]
region = us-east-1

[7-configureEmbedding.embeddingSettings]
method = umap
distanceMetric = cosine
minimumDistance = 0.3

[7-configureEmbedding.clusteringSettings]
method = louvain
resolution = 0.1
